# Supplementary material for: Primary Impacts of the Fungal Toxin Sporidesmin on HepG2 Cells: Altered Cell Adhesion without Oxidative Stress or Cell Death
Source: Toxins (Basel). 2021 Feb 28;13(3):179. doi: 10.3390/toxins13030179 (PMC7997482; doi:10.3390/toxins13030179)
Supplement: Supplementary file 1 [file toxins-13-00179-s001.zip]

Archive with 2 entries (2 files):
- toxins-1109601 supplementary final.pdf
- Supplementary Videos.pdf
